# Supplementary material for: Location-Allocation and Accessibility Models for Improving the Spatial Planning of Public Health Services
Source: PLoS One. 2015 Mar 16;10(3):e0119190. doi: 10.1371/journal.pone.0119190 (PMC4361743; doi:10.1371/journal.pone.0119190)
Supplement: S1 Spatial Datasets — The datasets are in shapefile format and storing the geometric location and the attribute information of the geographic features used: sterilization sites, dog and cat population, localities, places of interest, streets and barriers. (ZIP) [file pone.0119190.s001.zip]

Archive with 58 entries (49 files):
- S1_Spatial Dataset/
- S1_Spatial Dataset/places_of_interest/
- S1_Spatial Dataset/places_of_interest/places_interest.sbx
- S1_Spatial Dataset/places_of_interest/places_interest.sbn
- S1_Spatial Dataset/places_of_interest/places_interest.shp.xml
- S1_Spatial Dataset/places_of_interest/places_interest.prj
- S1_Spatial Dataset/places_of_interest/places_interest.dbf
- S1_Spatial Dataset/places_of_interest/places_interest.shx
- S1_Spatial Dataset/places_of_interest/places_interest.shp
- S1_Spatial Dataset/streets/
- S1_Spatial Dataset/streets/streets.xml
- S1_Spatial Dataset/streets/streets.shp
- S1_Spatial Dataset/streets/streets.sbx
- S1_Spatial Dataset/streets/streets.sbn
- S1_Spatial Dataset/streets/streets.prj
- S1_Spatial Dataset/streets/streets.dbf
- S1_Spatial Dataset/streets/streets.shx
- S1_Spatial Dataset/sterilization_sites/
- S1_Spatial Dataset/sterilization_sites/sterilization_sites_bog.sbx
- S1_Spatial Dataset/sterilization_sites/sterilization_sites_bog.sbn
- S1_Spatial Dataset/sterilization_sites/sterilization_sites_bog.shp.xml
- S1_Spatial Dataset/sterilization_sites/sterilization_sites_bog.prj
- S1_Spatial Dataset/sterilization_sites/sterilization_sites_bog.dbf
- S1_Spatial Dataset/sterilization_sites/sterilization_sites_bog.shx
- S1_Spatial Dataset/sterilization_sites/sterilization_sites_bog.shp
- S1_Spatial Dataset/population/
- S1_Spatial Dataset/localities/
- S1_Spatial Dataset/localities/localities.shx
- S1_Spatial Dataset/localities/localities.xml
- S1_Spatial Dataset/localities/localities.shp
- S1_Spatial Dataset/localities/localities.sbx
- S1_Spatial Dataset/localities/localities.sbn
- S1_Spatial Dataset/localities/localities.prj
- S1_Spatial Dataset/localities/localities.dbf
- S1_Spatial Dataset/barriers/
- S1_Spatial Dataset/barriers/barriers.sbx
- S1_Spatial Dataset/barriers/barriers.sbn
- S1_Spatial Dataset/barriers/barriers.xml
- S1_Spatial Dataset/barriers/barriers.prj
- S1_Spatial Dataset/barriers/barriers.shx
- S1_Spatial Dataset/barriers/barriers.shp
- S1_Spatial Dataset/barriers/barriers.dbf
- S1_Spatial Dataset/population/cats/
- S1_Spatial Dataset/population/cats/cat_population.sbx
- S1_Spatial Dataset/population/cats/cat_population.sbn
- S1_Spatial Dataset/population/cats/cat_population.shp.xml
- S1_Spatial Dataset/population/cats/cat_population.prj
- S1_Spatial Dataset/population/cats/cat_population.shx
- S1_Spatial Dataset/population/cats/cat_population.shp
- S1_Spatial Dataset/population/cats/cat_population.dbf
- S1_Spatial Dataset/population/dogs/
- S1_Spatial Dataset/population/dogs/dog_population.sbx
- S1_Spatial Dataset/population/dogs/dog_population.sbn
- S1_Spatial Dataset/population/dogs/dog_population.shp.xml
- S1_Spatial Dataset/population/dogs/dog_population.prj
- S1_Spatial Dataset/population/dogs/dog_population.shx
- S1_Spatial Dataset/population/dogs/dog_population.shp
- S1_Spatial Dataset/population/dogs/dog_population.dbf
