# Supplementary material for: Location-Allocation and Accessibility Models for Improving the Spatial Planning of Public Health Services
Source: PLoS One. 2015 Mar 16;10(3):e0119190. doi: 10.1371/journal.pone.0119190 (PMC4361743; doi:10.1371/journal.pone.0119190)
Supplement: S1 Spatial Datasets — The datasets are in shapefile format and storing the geometric location and the attribute information of the geographic features used: sterilization sites, dog and cat population, localities, places of interest, streets and barriers. (ZIP) [file pone.0119190.s001.zip › S1_Spatial Dataset/places_of_interest/places_interest.prj]

GEOGCS["GCS_MAGNA",DATUM["D_MAGNA",SPHEROID["GRS_1980",6378137.0,298.257222101]],PRIMEM["Greenwich",0.0],UNIT["Degree",0.0174532925199433]]
