# Supplementary material for: Location-Allocation and Accessibility Models for Improving the Spatial Planning of Public Health Services
Source: PLoS One. 2015 Mar 16;10(3):e0119190. doi: 10.1371/journal.pone.0119190 (PMC4361743; doi:10.1371/journal.pone.0119190)
Supplement: S1 Spatial Datasets — The datasets are in shapefile format and storing the geometric location and the attribute information of the geographic features used: sterilization sites, dog and cat population, localities, places of interest, streets and barriers. (ZIP) [file pone.0119190.s001.zip › S1_Spatial Dataset/streets/streets.xml]

<?xml version="1.0" encoding="UTF-8"?>
<metadata xml:lang="es"><Esri><CreaDate>20121221</CreaDate><CreaTime>08030200</CreaTime><ArcGISFormat>1.0</ArcGISFormat><SyncOnce>FALSE</SyncOnce><DataProperties><itemProps><itemName Sync="TRUE">Svia</itemName><imsContentType Sync="TRUE">002</imsContentType><itemSize Sync="TRUE">0.000</itemSize><itemLocation><linkage Sync="TRUE">file://\\SUBIM15112\D$\Contenedor\jomartinez\Mis documentos\IDECA\C392_12_FASE_VI\02_MAPA_REFERENCIA\VERSION\12.12\SHP\Svia.shp</linkage><protocol Sync="TRUE">Local Area Network</protocol></itemLocation></itemProps><coordRef><type Sync="TRUE">Geographic</type><geogcsn Sync="TRUE">GCS_MAGNA</geogcsn><csUnits Sync="TRUE">Angular Unit: Degree (0.017453)</csUnits><peXml Sync="TRUE">&lt;GeographicCoordinateSystem xsi:type='typens:GeographicCoordinateSystem' xmlns:xsi='http://www.w3.org/2001/XMLSchema-instance' xmlns:xs='http://www.w3.org/2001/XMLSchema' xmlns:typens='http://www.esri.com/schemas/ArcGIS/10.1'&gt;&lt;WKT&gt;GEOGCS[&amp;quot;GCS_MAGNA&amp;quot;,DATUM[&amp;quot;D_MAGNA&amp;quot;,SPHEROID[&amp;quot;GRS_1980&amp;quot;,6378137.0,298.257222101]],PRIMEM[&amp;quot;Greenwich&amp;quot;,0.0],UNIT[&amp;quot;Degree&amp;quot;,0.0174532925199433],AUTHORITY[&amp;quot;EPSG&amp;quot;,4686]]&lt;/WKT&gt;&lt;XOrigin&gt;-400&lt;/XOrigin&gt;&lt;YOrigin&gt;-400&lt;/YOrigin&gt;&lt;XYScale&gt;11258999068426.238&lt;/XYScale&gt;&lt;ZOrigin&gt;-100000&lt;/ZOrigin&gt;&lt;ZScale&gt;10000&lt;/ZScale&gt;&lt;MOrigin&gt;-100000&lt;/MOrigin&gt;&lt;MScale&gt;10000&lt;/MScale&gt;&lt;XYTolerance&gt;8.9831528411952133e-009&lt;/XYTolerance&gt;&lt;ZTolerance&gt;0.001&lt;/ZTolerance&gt;&lt;MTolerance&gt;0.001&lt;/MTolerance&gt;&lt;HighPrecision&gt;true&lt;/HighPrecision&gt;&lt;LeftLongitude&gt;-180&lt;/LeftLongitude&gt;&lt;WKID&gt;4686&lt;/WKID&gt;&lt;LatestWKID&gt;4686&lt;/LatestWKID&gt;&lt;/GeographicCoordinateSystem&gt;</peXml></coordRef><lineage><Process ToolSource="d:\arcgis\desktop10.1\ArcToolbox\Toolboxes\Conversion Tools.tbx\FeatureClassToFeatureClass" Date="20121221" Time="080330">FeatureClassToFeatureClass "D:\Contenedor\jomartinez\Mis documentos\IDECA\C392_12_FASE_VI\02_MAPA_REFERENCIA\VERSION\12.12\MR_Bogota_DC_1212.gdb\Transporte_Terrestre\SVia" "D:\Contenedor\jomartinez\Mis documentos\IDECA\C392_12_FASE_VI\02_MAPA_REFERENCIA\VERSION\12.12\SHP" Svia.shp # "SViCodigo "Identificado único del sentido vial" true true false 10 Text 0 0 ,First,#,D:\Contenedor\jomartinez\Mis documentos\IDECA\C392_12_FASE_VI\02_MAPA_REFERENCIA\VERSION\12.12\MR_Bogota_DC_1212.gdb\Transporte_Terrestre\SVia,SViCodigo,-1,-1;SViSentido "Sentido vial" true true false 10 Text 0 0 ,First,#,D:\Contenedor\jomartinez\Mis documentos\IDECA\C392_12_FASE_VI\02_MAPA_REFERENCIA\VERSION\12.12\MR_Bogota_DC_1212.gdb\Transporte_Terrestre\SVia,SViSentido,-1,-1;SViSGeom "Sentido vial con respecto a la geometría" true true false 4 Long 0 0 ,First,#,D:\Contenedor\jomartinez\Mis documentos\IDECA\C392_12_FASE_VI\02_MAPA_REFERENCIA\VERSION\12.12\MR_Bogota_DC_1212.gdb\Transporte_Terrestre\SVia,SViSGeom,-1,-1;SHAPE_Leng "SHAPE_Length" false true true 8 Double 0 0 ,First,#,D:\Contenedor\jomartinez\Mis documentos\IDECA\C392_12_FASE_VI\02_MAPA_REFERENCIA\VERSION\12.12\MR_Bogota_DC_1212.gdb\Transporte_Terrestre\SVia,SHAPE_Length,-1,-1" #</Process></lineage></DataProperties><SyncDate>20121221</SyncDate><SyncTime>08030200</SyncTime><ModDate>20121221</ModDate><ModTime>08030200</ModTime></Esri><dataIdInfo><envirDesc Sync="TRUE">Microsoft Windows Vista Version 6.0 (Build 6002) Service Pack 2; Esri ArcGIS 10.1.0.3035</envirDesc><dataLang><languageCode value="spa" Sync="TRUE"></languageCode><countryCode value="COL" Sync="TRUE"></countryCode></dataLang><idCitation><resTitle Sync="TRUE">Svia</resTitle><presForm><PresFormCd value="005" Sync="TRUE"></PresFormCd></presForm></idCitation><spatRpType><SpatRepTypCd value="001" Sync="TRUE"></SpatRepTypCd></spatRpType></dataIdInfo><mdLang><languageCode value="spa" Sync="TRUE"></languageCode><countryCode value="COL" Sync="TRUE"></countryCode></mdLang><mdChar><CharSetCd value="004" Sync="TRUE"></CharSetCd></mdChar><distInfo><distFormat><formatName Sync="TRUE">Shapefile</formatName></distFormat><distTranOps><transSize Sync="TRUE">0.000</transSize></distTranOps></distInfo><mdHrLv><ScopeCd value="005" Sync="TRUE"></ScopeCd></mdHrLv><mdHrLvName Sync="TRUE">dataset</mdHrLvName><refSysInfo><RefSystem><refSysID><identCode code="4686" Sync="TRUE"></identCode><idCodeSpace Sync="TRUE">EPSG</idCodeSpace><idVersion Sync="TRUE">7.9.4</idVersion></refSysID></RefSystem></refSysInfo><spatRepInfo><VectSpatRep><geometObjs Name="Svia"><geoObjTyp><GeoObjTypCd value="002" Sync="TRUE"></GeoObjTypCd></geoObjTyp><geoObjCnt Sync="TRUE">0</geoObjCnt></geometObjs><topLvl><TopoLevCd value="001" Sync="TRUE"></TopoLevCd></topLvl></VectSpatRep></spatRepInfo><spdoinfo><ptvctinf><esriterm Name="Svia"><efeatyp Sync="TRUE">Simple</efeatyp><efeageom code="3" Sync="TRUE"></efeageom><esritopo Sync="TRUE">FALSE</esritopo><efeacnt Sync="TRUE">0</efeacnt><spindex Sync="TRUE">FALSE</spindex><linrefer Sync="TRUE">FALSE</linrefer></esriterm></ptvctinf></spdoinfo><eainfo><detailed Name="Svia"><enttyp><enttypl Sync="TRUE">Svia</enttypl><enttypt Sync="TRUE">Feature Class</enttypt><enttypc Sync="TRUE">0</enttypc></enttyp><attr><attrlabl Sync="TRUE">FID</attrlabl><attalias Sync="TRUE">FID</attalias><attrtype Sync="TRUE">OID</attrtype><attwidth Sync="TRUE">4</attwidth><atprecis Sync="TRUE">0</atprecis><attscale Sync="TRUE">0</attscale><attrdef Sync="TRUE">Internal feature number.</attrdef><attrdefs Sync="TRUE">Esri</attrdefs><attrdomv><udom Sync="TRUE">Sequential unique whole numbers that are automatically generated.</udom></attrdomv></attr><attr><attrlabl Sync="TRUE">Shape</attrlabl><attalias Sync="TRUE">Shape</attalias><attrtype Sync="TRUE">Geometry</attrtype><attwidth Sync="TRUE">0</attwidth><atprecis Sync="TRUE">0</atprecis><attscale Sync="TRUE">0</attscale><attrdef Sync="TRUE">Feature geometry.</attrdef><attrdefs Sync="TRUE">Esri</attrdefs><attrdomv><udom Sync="TRUE">Coordinates defining the features.</udom></attrdomv></attr><attr><attrlabl Sync="TRUE">SViCodigo</attrlabl><attalias Sync="TRUE">SViCodigo</attalias><attrtype Sync="TRUE">String</attrtype><attwidth Sync="TRUE">10</attwidth><atprecis Sync="TRUE">0</atprecis><attscale Sync="TRUE">0</attscale></attr><attr><attrlabl Sync="TRUE">SViSentido</attrlabl><attalias Sync="TRUE">SViSentido</attalias><attrtype Sync="TRUE">String</attrtype><attwidth Sync="TRUE">10</attwidth><atprecis Sync="TRUE">0</atprecis><attscale Sync="TRUE">0</attscale></attr><attr><attrlabl Sync="TRUE">SViSGeom</attrlabl><attalias Sync="TRUE">SViSGeom</attalias><attrtype Sync="TRUE">Integer</attrtype><attwidth Sync="TRUE">9</attwidth><atprecis Sync="TRUE">9</atprecis><attscale Sync="TRUE">0</attscale></attr><attr><attrlabl Sync="TRUE">SHAPE_Leng</attrlabl><attalias Sync="TRUE">SHAPE_Leng</attalias><attrtype Sync="TRUE">Double</attrtype><attwidth Sync="TRUE">19</attwidth><atprecis Sync="TRUE">0</atprecis><attscale Sync="TRUE">0</attscale></attr></detailed></eainfo><mdDateSt Sync="TRUE">20121221</mdDateSt></metadata>
