# Supplementary material for: Location-Allocation and Accessibility Models for Improving the Spatial Planning of Public Health Services
Source: PLoS One. 2015 Mar 16;10(3):e0119190. doi: 10.1371/journal.pone.0119190 (PMC4361743; doi:10.1371/journal.pone.0119190)
Supplement: S1 Spatial Datasets — The datasets are in shapefile format and storing the geometric location and the attribute information of the geographic features used: sterilization sites, dog and cat population, localities, places of interest, streets and barriers. (ZIP) [file pone.0119190.s001.zip › S1_Spatial Dataset/sterilization_sites/sterilization_sites_bog.shp.xml]

<?xml version="1.0" encoding="UTF-8"?>
<metadata xml:lang="pt"><Esri><CreaDate>20141010</CreaDate><CreaTime>17432200</CreaTime><ArcGISFormat>1.0</ArcGISFormat><SyncOnce>FALSE</SyncOnce><DataProperties><lineage><Process ToolSource="C:\Program Files (x86)\ArcGIS\Desktop10.0\ArcToolbox\Toolboxes\Data Management Tools.tbx\CalculateField" Date="20120821" Time="185241">CalculateField pontos_esterilizacao_todas_localidades NUM_PESS 1 VB #</Process><Process ToolSource="c:\program files (x86)\arcgis\desktop10.1\ArcToolbox\Toolboxes\Data Management Tools.tbx\DefineProjection" Date="20121212" Time="110558">DefineProjection pontos_esterilizacao_todas_localidades PROJCS['Bogota_UTM_Zone_18N',GEOGCS['GCS_Bogota',DATUM['D_Bogota',SPHEROID['International_1924',6378388.0,297.0]],PRIMEM['Greenwich',0.0],UNIT['Degree',0.0174532925199433]],PROJECTION['Transverse_Mercator'],PARAMETER['False_Easting',500000.0],PARAMETER['False_Northing',0.0],PARAMETER['Central_Meridian',-75.0],PARAMETER['Scale_Factor',0.9996],PARAMETER['Latitude_Of_Origin',0.0],UNIT['Meter',1.0]]</Process><Process ToolSource="c:\program files (x86)\arcgis\desktop10.1\ArcToolbox\Toolboxes\Data Management Tools.tbx\CalculateField" Date="20130212" Time="163738">CalculateField pontos_esterilizacao_todas_localidades FID_2 "[FID] +1
" VB #</Process><Process ToolSource="c:\program files (x86)\arcgis\desktop10.1\ArcToolbox\Toolboxes\Data Management Tools.tbx\Merge" Date="20130504" Time="194227">Merge pontos_esterilizacao_todas_localidades;Export_Output_5_Merge3 C:\Users\TEMP\Documents\ArcGIS\Default.gdb\pontos_esterilizacao_todas_l "SCaCodigo "SCaCodigo" true true false 6 Text 0 0 ,First,#,pontos_esterilizacao_todas_localidades,SCaCodigo,-1,-1;SCaTipo "SCaTipo" true true false 9 Long 0 9 ,First,#,pontos_esterilizacao_todas_localidades,SCaTipo,-1,-1;SCaNombre "SCaNombre" true true false 60 Text 0 0 ,First,#,pontos_esterilizacao_todas_localidades,SCaNombre,-1,-1;SHAPE_Leng "SHAPE_Leng" true true false 19 Double 11 18 ,First,#,pontos_esterilizacao_todas_localidades,SHAPE_Leng,-1,-1;SHAPE_Area "SHAPE_Area" true true false 19 Double 11 18 ,First,#,pontos_esterilizacao_todas_localidades,SHAPE_Area,-1,-1;LOCCODIGO "LOCCODIGO" true true false 10 Text 0 0 ,First,#,pontos_esterilizacao_todas_localidades,LOCCODIGO,-1,-1;LOCNOMBRE "LOCNOMBRE" true true false 50 Text 0 0 ,First,#,pontos_esterilizacao_todas_localidades,LOCNOMBRE,-1,-1;LOCAADMINI "LOCAADMINI" true true false 50 Text 0 0 ,First,#,pontos_esterilizacao_todas_localidades,LOCAADMINI,-1,-1;LOCAREA "LOCAREA" true true false 19 Double 11 18 ,First,#,pontos_esterilizacao_todas_localidades,LOCAREA,-1,-1;SHAPE_Le_2 "SHAPE_Le_2" true true false 19 Double 11 18 ,First,#,pontos_esterilizacao_todas_localidades,SHAPE_Le_2,-1,-1;SHAPE_Ar_2 "SHAPE_Ar_2" true true false 19 Double 11 18 ,First,#,pontos_esterilizacao_todas_localidades,SHAPE_Ar_2,-1,-1;NUM_PESS "NUM_PESS" true true false 1 Short 0 1 ,First,#,pontos_esterilizacao_todas_localidades,NUM_PESS,-1,-1;Capacidade "Capacidade" true true false 4 Short 0 4 ,First,#,pontos_esterilizacao_todas_localidades,Capacidade,-1,-1,Export_Output_5_Merge3,capacidade,-1,-1;FID_2 "FID_2" true true false 4 Short 0 4 ,First,#,pontos_esterilizacao_todas_localidades,FID_2,-1,-1;Rj_caes_80 "Rj_caes_80" true true false 19 Double 0 0 ,First,#,pontos_esterilizacao_todas_localidades,Rj_caes_80,-1,-1;Rj_caes_21 "Rj_caes_21" true true false 19 Double 0 0 ,First,#,pontos_esterilizacao_todas_localidades,Rj_caes_21,-1,-1;Rj_gat_8 "Rj_gat_8" true true false 19 Double 0 0 ,First,#,pontos_esterilizacao_todas_localidades,Rj_gat_8,-1,-1;Rj_gat_2 "Rj_gat_2" true true false 19 Double 0 0 ,First,#,pontos_esterilizacao_todas_localidades,Rj_gat_2,-1,-1;Rj_gat_2_1 "Rj_gat_2_1" true true false 19 Double 0 0 ,First,#,pontos_esterilizacao_todas_localidades,Rj_gat_2_1,-1,-1;local "local" true true false 254 Text 0 0 ,First,#,Export_Output_5_Merge3,local,-1,-1;latitud "latitud" true true false 8 Double 0 0 ,First,#,Export_Output_5_Merge3,latitud,-1,-1;longitud "longitud" true true false 8 Double 0 0 ,First,#,Export_Output_5_Merge3,longitud,-1,-1;Ponto "Ponto" true true false 8 Double 0 0 ,First,#,Export_Output_5_Merge3,Ponto,-1,-1;nome "nome" true true false 254 Text 0 0 ,First,#,Export_Output_5_Merge3,nome,-1,-1;Posto "Posto" true true false 8 Double 0 0 ,First,#,Export_Output_5_Merge3,Posto,-1,-1;lat "lat" true true false 8 Double 0 0 ,First,#,Export_Output_5_Merge3,lat,-1,-1;long "long" true true false 8 Double 0 0 ,First,#,Export_Output_5_Merge3,long,-1,-1;F3 "F3" true true false 254 Text 0 0 ,First,#,Export_Output_5_Merge3,F3,-1,-1;endereco_p "endereco_p" true true false 254 Text 0 0 ,First,#,Export_Output_5_Merge3,endereco_p,-1,-1;endereco_1 "endereco_1" true true false 254 Text 0 0 ,First,#,Export_Output_5_Merge3,endereco_1,-1,-1;latitude "latitude" true true false 8 Double 0 0 ,First,#,Export_Output_5_Merge3,latitude,-1,-1;endereço "endereço" true true false 254 Text 0 0 ,First,#,Export_Output_5_Merge3,endereço,-1,-1;F4 "F4" true true false 254 Text 0 0 ,First,#,Export_Output_5_Merge3,F4,-1,-1;F5 "F5" true true false 254 Text 0 0 ,First,#,Export_Output_5_Merge3,F5,-1,-1;longitude "longitude" true true false 8 Double 0 0 ,First,#,Export_Output_5_Merge3,longitude,-1,-1;F2 "F2" true true false 254 Text 0 0 ,First,#,Export_Output_5_Merge3,F2,-1,-1;F1 "F1" true true false 8 Double 0 0 ,First,#,Export_Output_5_Merge3,F1,-1,-1;F1_1 "F1_1" true true false 8 Double 0 0 ,First,#,Export_Output_5_Merge3,F1_1,-1,-1"</Process><Process ToolSource="c:\program files (x86)\arcgis\desktop10.1\ArcToolbox\Toolboxes\Data Management Tools.tbx\CalculateField" Date="20130516" Time="180726">CalculateField pontos_novos_esterilizacao_todas_localidades Capacidade 310 VB #</Process></lineage><itemProps><itemName Sync="TRUE">pontos_esterilizacao_todas_l</itemName><imsContentType Sync="TRUE">002</imsContentType><nativeExtBox><westBL Sync="TRUE">-74.210699</westBL><eastBL Sync="TRUE">-74.027334</eastBL><southBL Sync="TRUE">4.492651</southBL><northBL Sync="TRUE">4.763378</northBL><exTypeCode Sync="TRUE">1</exTypeCode></nativeExtBox><itemSize Sync="TRUE">0.005</itemSize><itemLocation><linkage Sync="TRUE">file://\\AGOSTINHO\C$\Users\TEMP\Documents\ArcGIS\Default.gdb</linkage><protocol Sync="TRUE">Local Area Network</protocol></itemLocation></itemProps><coordRef><type Sync="TRUE">Geographic</type><geogcsn Sync="TRUE">GCS_MAGNA</geogcsn><csUnits Sync="TRUE">Angular Unit: Degree (0.017453)</csUnits><peXml Sync="TRUE">&lt;GeographicCoordinateSystem xsi:type='typens:GeographicCoordinateSystem' xmlns:xsi='http://www.w3.org/2001/XMLSchema-instance' xmlns:xs='http://www.w3.org/2001/XMLSchema' xmlns:typens='http://www.esri.com/schemas/ArcGIS/10.1'&gt;&lt;WKT&gt;GEOGCS[&amp;quot;GCS_MAGNA&amp;quot;,DATUM[&amp;quot;D_MAGNA&amp;quot;,SPHEROID[&amp;quot;GRS_1980&amp;quot;,6378137.0,298.257222101]],PRIMEM[&amp;quot;Greenwich&amp;quot;,0.0],UNIT[&amp;quot;Degree&amp;quot;,0.0174532925199433],AUTHORITY[&amp;quot;EPSG&amp;quot;,4686]]&lt;/WKT&gt;&lt;XOrigin&gt;-400&lt;/XOrigin&gt;&lt;YOrigin&gt;-400&lt;/YOrigin&gt;&lt;XYScale&gt;1111948722.2222221&lt;/XYScale&gt;&lt;ZOrigin&gt;-100000&lt;/ZOrigin&gt;&lt;ZScale&gt;10000&lt;/ZScale&gt;&lt;MOrigin&gt;-100000&lt;/MOrigin&gt;&lt;MScale&gt;10000&lt;/MScale&gt;&lt;XYTolerance&gt;8.9831528411952133e-009&lt;/XYTolerance&gt;&lt;ZTolerance&gt;0.001&lt;/ZTolerance&gt;&lt;MTolerance&gt;0.001&lt;/MTolerance&gt;&lt;HighPrecision&gt;true&lt;/HighPrecision&gt;&lt;LeftLongitude&gt;-180&lt;/LeftLongitude&gt;&lt;WKID&gt;4686&lt;/WKID&gt;&lt;LatestWKID&gt;4686&lt;/LatestWKID&gt;&lt;/GeographicCoordinateSystem&gt;</peXml></coordRef></DataProperties><SyncDate>20130504</SyncDate><SyncTime>19422700</SyncTime><ModDate>20130504</ModDate><ModTime>19422700</ModTime></Esri><dataIdInfo><envirDesc Sync="TRUE">Microsoft Windows 7 Version 6.1 (Build 7601) Service Pack 1; Esri ArcGIS 10.1.1.3143</envirDesc><dataLang><languageCode value="por" Sync="TRUE"></languageCode><countryCode value="BRA" Sync="TRUE"></countryCode></dataLang><idCitation><resTitle Sync="TRUE">pontos_esterilizacao_todas_l</resTitle><presForm><PresFormCd value="005" Sync="TRUE"></PresFormCd></presForm></idCitation><spatRpType><SpatRepTypCd value="001" Sync="TRUE"></SpatRepTypCd></spatRpType><dataExt><geoEle><GeoBndBox esriExtentType="search"><exTypeCode Sync="TRUE">1</exTypeCode><westBL Sync="TRUE">-79.489232</westBL><eastBL Sync="TRUE">-79.489231</eastBL><northBL Sync="TRUE">0.000043</northBL><southBL Sync="TRUE">0.000041</southBL></GeoBndBox></geoEle></dataExt></dataIdInfo><mdLang><languageCode value="por" Sync="TRUE"></languageCode><countryCode value="BRA" Sync="TRUE"></countryCode></mdLang><mdChar><CharSetCd value="004" Sync="TRUE"></CharSetCd></mdChar><distInfo><distFormat><formatName Sync="TRUE">Classe de Feição do Arquivo de Geodatabase</formatName></distFormat><distTranOps><transSize Sync="TRUE">0.005</transSize></distTranOps></distInfo><mdHrLv><ScopeCd value="005" Sync="TRUE"></ScopeCd></mdHrLv><mdHrLvName Sync="TRUE">dataset</mdHrLvName><refSysInfo><RefSystem><refSysID><identCode code="4686" Sync="TRUE"></identCode><idCodeSpace Sync="TRUE">EPSG</idCodeSpace><idVersion Sync="TRUE">7.11.2</idVersion></refSysID></RefSystem></refSysInfo><spatRepInfo><VectSpatRep><geometObjs Name="pontos_esterilizacao_todas_l"><geoObjTyp><GeoObjTypCd value="004" Sync="TRUE"></GeoObjTypCd></geoObjTyp><geoObjCnt Sync="TRUE">0</geoObjCnt></geometObjs><topLvl><TopoLevCd value="001" Sync="TRUE"></TopoLevCd></topLvl></VectSpatRep></spatRepInfo><spdoinfo><ptvctinf><esriterm Name="pontos_esterilizacao_todas_l"><efeatyp Sync="TRUE">Simple</efeatyp><efeageom code="1" Sync="TRUE"></efeageom><esritopo Sync="TRUE">FALSE</esritopo><efeacnt Sync="TRUE">0</efeacnt><spindex Sync="TRUE">TRUE</spindex><linrefer Sync="TRUE">FALSE</linrefer></esriterm></ptvctinf></spdoinfo><eainfo><detailed Name="pontos_esterilizacao_todas_l"><enttyp><enttypl Sync="TRUE">pontos_esterilizacao_todas_l</enttypl><enttypt Sync="TRUE">Feature Class</enttypt><enttypc Sync="TRUE">0</enttypc></enttyp><attr><attrlabl Sync="TRUE">OBJECTID</attrlabl><attalias Sync="TRUE">OBJECTID</attalias><attrtype Sync="TRUE">OID</attrtype><attwidth Sync="TRUE">4</attwidth><atprecis Sync="TRUE">0</atprecis><attscale Sync="TRUE">0</attscale><attrdef Sync="TRUE">Internal feature number.</attrdef><attrdefs Sync="TRUE">Esri</attrdefs><attrdomv><udom Sync="TRUE">Sequential unique whole numbers that are automatically generated.</udom></attrdomv></attr><attr><attrlabl Sync="TRUE">Shape</attrlabl><attalias Sync="TRUE">Shape</attalias><attrtype Sync="TRUE">Geometry</attrtype><attwidth Sync="TRUE">0</attwidth><atprecis Sync="TRUE">0</atprecis><attscale Sync="TRUE">0</attscale><attrdef Sync="TRUE">Feature geometry.</attrdef><attrdefs Sync="TRUE">Esri</attrdefs><attrdomv><udom Sync="TRUE">Coordinates defining the features.</udom></attrdomv></attr><attr><attrlabl Sync="TRUE">SCaCodigo</attrlabl><attalias Sync="TRUE">SCaCodigo</attalias><attrtype Sync="TRUE">String</attrtype><attwidth Sync="TRUE">6</attwidth><atprecis Sync="TRUE">0</atprecis><attscale Sync="TRUE">0</attscale></attr><attr><attrlabl Sync="TRUE">SCaTipo</attrlabl><attalias Sync="TRUE">SCaTipo</attalias><attrtype Sync="TRUE">Integer</attrtype><attwidth Sync="TRUE">4</attwidth><atprecis Sync="TRUE">0</atprecis><attscale Sync="TRUE">0</attscale></attr><attr><attrlabl Sync="TRUE">SCaNombre</attrlabl><attalias Sync="TRUE">SCaNombre</attalias><attrtype Sync="TRUE">String</attrtype><attwidth Sync="TRUE">60</attwidth><atprecis Sync="TRUE">0</atprecis><attscale Sync="TRUE">0</attscale></attr><attr><attrlabl Sync="TRUE">SHAPE_Leng</attrlabl><attalias Sync="TRUE">SHAPE_Leng</attalias><attrtype Sync="TRUE">Double</attrtype><attwidth Sync="TRUE">8</attwidth><atprecis Sync="TRUE">0</atprecis><attscale Sync="TRUE">0</attscale></attr><attr><attrlabl Sync="TRUE">LOCCODIGO</attrlabl><attalias Sync="TRUE">LOCCODIGO</attalias><attrtype Sync="TRUE">String</attrtype><attwidth Sync="TRUE">10</attwidth><atprecis Sync="TRUE">0</atprecis><attscale Sync="TRUE">0</attscale></attr><attr><attrlabl Sync="TRUE">LOCNOMBRE</attrlabl><attalias Sync="TRUE">LOCNOMBRE</attalias><attrtype Sync="TRUE">String</attrtype><attwidth Sync="TRUE">50</attwidth><atprecis Sync="TRUE">0</atprecis><attscale Sync="TRUE">0</attscale></attr><attr><attrlabl Sync="TRUE">LOCAADMINI</attrlabl><attalias Sync="TRUE">LOCAADMINI</attalias><attrtype Sync="TRUE">String</attrtype><attwidth Sync="TRUE">50</attwidth><atprecis Sync="TRUE">0</atprecis><attscale Sync="TRUE">0</attscale></attr><attr><attrlabl Sync="TRUE">LOCAREA</attrlabl><attalias Sync="TRUE">LOCAREA</attalias><attrtype Sync="TRUE">Double</attrtype><attwidth Sync="TRUE">8</attwidth><atprecis Sync="TRUE">0</atprecis><attscale Sync="TRUE">0</attscale></attr><attr><attrlabl Sync="TRUE">SHAPE_Le_2</attrlabl><attalias Sync="TRUE">SHAPE_Le_2</attalias><attrtype Sync="TRUE">Double</attrtype><attwidth Sync="TRUE">8</attwidth><atprecis Sync="TRUE">0</atprecis><attscale Sync="TRUE">0</attscale></attr><attr><attrlabl Sync="TRUE">SHAPE_Ar_2</attrlabl><attalias Sync="TRUE">SHAPE_Ar_2</attalias><attrtype Sync="TRUE">Double</attrtype><attwidth Sync="TRUE">8</attwidth><atprecis Sync="TRUE">0</atprecis><attscale Sync="TRUE">0</attscale></attr><attr><attrlabl Sync="TRUE">NUM_PESS</attrlabl><attalias Sync="TRUE">NUM_PESS</attalias><attrtype Sync="TRUE">SmallInteger</attrtype><attwidth Sync="TRUE">2</attwidth><atprecis Sync="TRUE">0</atprecis><attscale Sync="TRUE">0</attscale></attr><attr><attrlabl Sync="TRUE">Capacidade</attrlabl><attalias Sync="TRUE">Capacidade</attalias><attrtype Sync="TRUE">SmallInteger</attrtype><attwidth Sync="TRUE">2</attwidth><atprecis Sync="TRUE">0</atprecis><attscale Sync="TRUE">0</attscale></attr><attr><attrlabl Sync="TRUE">FID_2</attrlabl><attalias Sync="TRUE">FID_2</attalias><attrtype Sync="TRUE">SmallInteger</attrtype><attwidth Sync="TRUE">2</attwidth><atprecis Sync="TRUE">0</atprecis><attscale Sync="TRUE">0</attscale></attr><attr><attrlabl Sync="TRUE">Rj_caes_80</attrlabl><attalias Sync="TRUE">Rj_caes_80</attalias><attrtype Sync="TRUE">Double</attrtype><attwidth Sync="TRUE">8</attwidth><atprecis Sync="TRUE">0</atprecis><attscale Sync="TRUE">0</attscale></attr><attr><attrlabl Sync="TRUE">Rj_caes_21</attrlabl><attalias Sync="TRUE">Rj_caes_21</attalias><attrtype Sync="TRUE">Double</attrtype><attwidth Sync="TRUE">8</attwidth><atprecis Sync="TRUE">0</atprecis><attscale Sync="TRUE">0</attscale></attr><attr><attrlabl Sync="TRUE">Rj_gat_8</attrlabl><attalias Sync="TRUE">Rj_gat_8</attalias><attrtype Sync="TRUE">Double</attrtype><attwidth Sync="TRUE">8</attwidth><atprecis Sync="TRUE">0</atprecis><attscale Sync="TRUE">0</attscale></attr><attr><attrlabl Sync="TRUE">Rj_gat_2</attrlabl><attalias Sync="TRUE">Rj_gat_2</attalias><attrtype Sync="TRUE">Double</attrtype><attwidth Sync="TRUE">8</attwidth><atprecis Sync="TRUE">0</atprecis><attscale Sync="TRUE">0</attscale></attr><attr><attrlabl Sync="TRUE">Rj_gat_2_1</attrlabl><attalias Sync="TRUE">Rj_gat_2_1</attalias><attrtype Sync="TRUE">Double</attrtype><attwidth Sync="TRUE">8</attwidth><atprecis Sync="TRUE">0</atprecis><attscale Sync="TRUE">0</attscale></attr><attr><attrlabl Sync="TRUE">local</attrlabl><attalias Sync="TRUE">local</attalias><attrtype Sync="TRUE">String</attrtype><attwidth Sync="TRUE">254</attwidth><atprecis Sync="TRUE">0</atprecis><attscale Sync="TRUE">0</attscale></attr><attr><attrlabl Sync="TRUE">latitud</attrlabl><attalias Sync="TRUE">latitud</attalias><attrtype Sync="TRUE">Double</attrtype><attwidth Sync="TRUE">8</attwidth><atprecis Sync="TRUE">0</atprecis><attscale Sync="TRUE">0</attscale></attr><attr><attrlabl Sync="TRUE">longitud</attrlabl><attalias Sync="TRUE">longitud</attalias><attrtype Sync="TRUE">Double</attrtype><attwidth Sync="TRUE">8</attwidth><atprecis Sync="TRUE">0</atprecis><attscale Sync="TRUE">0</attscale></attr><attr><attrlabl Sync="TRUE">Ponto</attrlabl><attalias Sync="TRUE">Ponto</attalias><attrtype Sync="TRUE">Double</attrtype><attwidth Sync="TRUE">8</attwidth><atprecis Sync="TRUE">0</atprecis><attscale Sync="TRUE">0</attscale></attr><attr><attrlabl Sync="TRUE">nome</attrlabl><attalias Sync="TRUE">nome</attalias><attrtype Sync="TRUE">String</attrtype><attwidth Sync="TRUE">254</attwidth><atprecis Sync="TRUE">0</atprecis><attscale Sync="TRUE">0</attscale></attr><attr><attrlabl Sync="TRUE">Posto</attrlabl><attalias Sync="TRUE">Posto</attalias><attrtype Sync="TRUE">Double</attrtype><attwidth Sync="TRUE">8</attwidth><atprecis Sync="TRUE">0</atprecis><attscale Sync="TRUE">0</attscale></attr><attr><attrlabl Sync="TRUE">lat</attrlabl><attalias Sync="TRUE">lat</attalias><attrtype Sync="TRUE">Double</attrtype><attwidth Sync="TRUE">8</attwidth><atprecis Sync="TRUE">0</atprecis><attscale Sync="TRUE">0</attscale></attr><attr><attrlabl Sync="TRUE">long</attrlabl><attalias Sync="TRUE">long</attalias><attrtype Sync="TRUE">Double</attrtype><attwidth Sync="TRUE">8</attwidth><atprecis Sync="TRUE">0</atprecis><attscale Sync="TRUE">0</attscale></attr><attr><attrlabl Sync="TRUE">F3</attrlabl><attalias Sync="TRUE">F3</attalias><attrtype Sync="TRUE">String</attrtype><attwidth Sync="TRUE">254</attwidth><atprecis Sync="TRUE">0</atprecis><attscale Sync="TRUE">0</attscale></attr><attr><attrlabl Sync="TRUE">endereco_p</attrlabl><attalias Sync="TRUE">endereco_p</attalias><attrtype Sync="TRUE">String</attrtype><attwidth Sync="TRUE">254</attwidth><atprecis Sync="TRUE">0</atprecis><attscale Sync="TRUE">0</attscale></attr><attr><attrlabl Sync="TRUE">endereco_1</attrlabl><attalias Sync="TRUE">endereco_1</attalias><attrtype Sync="TRUE">String</attrtype><attwidth Sync="TRUE">254</attwidth><atprecis Sync="TRUE">0</atprecis><attscale Sync="TRUE">0</attscale></attr><attr><attrlabl Sync="TRUE">latitude</attrlabl><attalias Sync="TRUE">latitude</attalias><attrtype Sync="TRUE">Double</attrtype><attwidth Sync="TRUE">8</attwidth><atprecis Sync="TRUE">0</atprecis><attscale Sync="TRUE">0</attscale></attr><attr><attrlabl Sync="TRUE">endereço</attrlabl><attalias Sync="TRUE">endereço</attalias><attrtype Sync="TRUE">String</attrtype><attwidth Sync="TRUE">254</attwidth><atprecis Sync="TRUE">0</atprecis><attscale Sync="TRUE">0</attscale></attr><attr><attrlabl Sync="TRUE">F4</attrlabl><attalias Sync="TRUE">F4</attalias><attrtype Sync="TRUE">String</attrtype><attwidth Sync="TRUE">254</attwidth><atprecis Sync="TRUE">0</atprecis><attscale Sync="TRUE">0</attscale></attr><attr><attrlabl Sync="TRUE">F5</attrlabl><attalias Sync="TRUE">F5</attalias><attrtype Sync="TRUE">String</attrtype><attwidth Sync="TRUE">254</attwidth><atprecis Sync="TRUE">0</atprecis><attscale Sync="TRUE">0</attscale></attr><attr><attrlabl Sync="TRUE">longitude</attrlabl><attalias Sync="TRUE">longitude</attalias><attrtype Sync="TRUE">Double</attrtype><attwidth Sync="TRUE">8</attwidth><atprecis Sync="TRUE">0</atprecis><attscale Sync="TRUE">0</attscale></attr><attr><attrlabl Sync="TRUE">F2</attrlabl><attalias Sync="TRUE">F2</attalias><attrtype Sync="TRUE">String</attrtype><attwidth Sync="TRUE">254</attwidth><atprecis Sync="TRUE">0</atprecis><attscale Sync="TRUE">0</attscale></attr><attr><attrlabl Sync="TRUE">F1</attrlabl><attalias Sync="TRUE">F1</attalias><attrtype Sync="TRUE">Double</attrtype><attwidth Sync="TRUE">8</attwidth><atprecis Sync="TRUE">0</atprecis><attscale Sync="TRUE">0</attscale></attr><attr><attrlabl Sync="TRUE">F1_1</attrlabl><attalias Sync="TRUE">F1_1</attalias><attrtype Sync="TRUE">Double</attrtype><attwidth Sync="TRUE">8</attwidth><atprecis Sync="TRUE">0</atprecis><attscale Sync="TRUE">0</attscale></attr></detailed></eainfo><mdDateSt Sync="TRUE">20130504</mdDateSt></metadata>
