# Supplementary material for: Location-Allocation and Accessibility Models for Improving the Spatial Planning of Public Health Services
Source: PLoS One. 2015 Mar 16;10(3):e0119190. doi: 10.1371/journal.pone.0119190 (PMC4361743; doi:10.1371/journal.pone.0119190)
Supplement: S1 Spatial Datasets — The datasets are in shapefile format and storing the geometric location and the attribute information of the geographic features used: sterilization sites, dog and cat population, localities, places of interest, streets and barriers. (ZIP) [file pone.0119190.s001.zip › S1_Spatial Dataset/barriers/barriers.xml]

<?xml version="1.0" encoding="UTF-8"?>
<metadata xml:lang="es"><Esri><CreaDate>20141010</CreaDate><CreaTime>19323900</CreaTime><ArcGISFormat>1.0</ArcGISFormat><SyncOnce>FALSE</SyncOnce><DataProperties><itemProps><itemName Sync="TRUE">water_currents</itemName><imsContentType Sync="TRUE">002</imsContentType><itemSize Sync="TRUE">0,000</itemSize><itemLocation><linkage Sync="TRUE">file://\\AGOSTINHO\C$\Users\TEMP.EPIDEMIO.001\Documents\ArcGIS\Default.gdb</linkage><protocol Sync="TRUE">Local Area Network</protocol></itemLocation></itemProps><coordRef><type Sync="TRUE">Geographic</type><geogcsn Sync="TRUE">GCS_MAGNA</geogcsn><peXml Sync="TRUE">&lt;GeographicCoordinateSystem xsi:type='typens:GeographicCoordinateSystem' xmlns:xsi='http://www.w3.org/2001/XMLSchema-instance' xmlns:xs='http://www.w3.org/2001/XMLSchema' xmlns:typens='http://www.esri.com/schemas/ArcGIS/10.1'&gt;&lt;WKT&gt;GEOGCS[&amp;quot;GCS_MAGNA&amp;quot;,DATUM[&amp;quot;D_MAGNA&amp;quot;,SPHEROID[&amp;quot;GRS_1980&amp;quot;,6378137.0,298.257222101]],PRIMEM[&amp;quot;Greenwich&amp;quot;,0.0],UNIT[&amp;quot;Degree&amp;quot;,0.0174532925199433],AUTHORITY[&amp;quot;EPSG&amp;quot;,4686]]&lt;/WKT&gt;&lt;XOrigin&gt;-400&lt;/XOrigin&gt;&lt;YOrigin&gt;-400&lt;/YOrigin&gt;&lt;XYScale&gt;1111948722.2222221&lt;/XYScale&gt;&lt;ZOrigin&gt;-100000&lt;/ZOrigin&gt;&lt;ZScale&gt;10000&lt;/ZScale&gt;&lt;MOrigin&gt;-100000&lt;/MOrigin&gt;&lt;MScale&gt;10000&lt;/MScale&gt;&lt;XYTolerance&gt;8.9831528411952133e-009&lt;/XYTolerance&gt;&lt;ZTolerance&gt;0.001&lt;/ZTolerance&gt;&lt;MTolerance&gt;0.001&lt;/MTolerance&gt;&lt;HighPrecision&gt;true&lt;/HighPrecision&gt;&lt;LeftLongitude&gt;-180&lt;/LeftLongitude&gt;&lt;WKID&gt;4686&lt;/WKID&gt;&lt;LatestWKID&gt;4686&lt;/LatestWKID&gt;&lt;/GeographicCoordinateSystem&gt;</peXml><csUnits Sync="TRUE">Angular Unit: Degree (0.017453)</csUnits></coordRef><lineage><Process ToolSource="D:\arcgis\Desktop10.0\ArcToolbox\Toolboxes\Data Management Tools.tbx\CopyFeatures" Date="20111004" Time="091303">CopyFeatures "D:\Contenedor\jomartinez\Mis documentos\IDECA\C153_11_FASE_IV\04_MAPA_REFERENCIA\GDB\MR_10.11\MR_Bogota_DC_Octubre_2011.gdb\CORRIENTE_AGUA\CANA" "D:\Contenedor\jomartinez\Mis documentos\IDECA\C153_11_FASE_IV\04_MAPA_REFERENCIA\GDB\MR_10.11\MR_Bogota_DC_shp_1011\CANA.shp" # 0 0 0</Process></lineage><copyHistory><copy source="D:\Contenedor\jomartinez\Mis documentos\IDECA\C153_11_FASE_IV\04_MAPA_REFERENCIA\GDB\MR_10.11\MR_Bogota_DC_shp_1011\CANA" dest="\\SUBIM25112\D$\Contenedor\jomartinez\Mis documentos\IDECA\C153_11_FASE_IV\04_MAPA_REFERENCIA\GDB\MR_10.11\MR_Bogota_DC_shp_1011\CORRIENTE_AGUA\CANA" date="20111004" time="11003500"></copy></copyHistory></DataProperties><SyncDate>20141010</SyncDate><SyncTime>19310500</SyncTime><ModDate>20141010</ModDate><ModTime>19310500</ModTime></Esri><dataIdInfo><envirDesc Sync="TRUE">Microsoft Windows 7 Version 6.1 (Build 7601) Service Pack 1; Esri ArcGIS 10.2.0.3348</envirDesc><dataLang><languageCode value="spa" country="COL"></languageCode><countryCode value="BRA" Sync="TRUE"></countryCode></dataLang><idCitation><resTitle Sync="TRUE">water_currents</resTitle><presForm><PresFormCd value="005"></PresFormCd></presForm></idCitation><descKeys><thesaName uuidref="723f6998-058e-11dc-8314-0800200c9a66"></thesaName><keyword Sync="TRUE">002</keyword></descKeys><spatRpType><SpatRepTypCd value="001"></SpatRepTypCd></spatRpType></dataIdInfo><mdLang><languageCode value="spa"></languageCode><countryCode value="BRA" Sync="TRUE"></countryCode></mdLang><mdChar><CharSetCd value="004"></CharSetCd></mdChar><distInfo><distFormat><formatName Sync="TRUE">Classe de Feição do Arquivo de Geodatabase</formatName></distFormat><distTranOps><transSize Sync="TRUE">0,000</transSize></distTranOps></distInfo><mdHrLv><ScopeCd value="005"></ScopeCd></mdHrLv><mdHrLvName Sync="TRUE">dataset</mdHrLvName><refSysInfo><RefSystem><refSysID><identCode code="4686"></identCode><idCodeSpace Sync="TRUE">EPSG</idCodeSpace><idVersion Sync="TRUE">8.1.1</idVersion></refSysID></RefSystem></refSysInfo><spdoinfo><ptvctinf><esriterm Name="water_currents"><efeatyp Sync="TRUE">Simple</efeatyp><efeageom code="3" Sync="TRUE"></efeageom><esritopo Sync="TRUE">FALSE</esritopo><efeacnt Sync="TRUE">0</efeacnt><spindex Sync="TRUE">TRUE</spindex><linrefer Sync="TRUE">FALSE</linrefer></esriterm></ptvctinf></spdoinfo><spatRepInfo><VectSpatRep><geometObjs Name="water_currents"><geoObjTyp><GeoObjTypCd value="002" Sync="TRUE"></GeoObjTypCd></geoObjTyp><geoObjCnt Sync="TRUE">0</geoObjCnt></geometObjs><topLvl><TopoLevCd value="001" Sync="TRUE"></TopoLevCd></topLvl></VectSpatRep></spatRepInfo><eainfo><detailed Name="water_currents"><enttyp><enttypl Sync="TRUE">water_currents</enttypl><enttypt Sync="TRUE">Feature Class</enttypt><enttypc Sync="TRUE">0</enttypc></enttyp><attr><attrlabl Sync="TRUE">OBJECTID</attrlabl><attalias Sync="TRUE">OBJECTID</attalias><attrtype Sync="TRUE">OID</attrtype><attwidth Sync="TRUE">4</attwidth><atprecis Sync="TRUE">0</atprecis><attscale Sync="TRUE">0</attscale><attrdef Sync="TRUE">Internal feature number.</attrdef><attrdefs Sync="TRUE">Esri</attrdefs><attrdomv><udom Sync="TRUE">Sequential unique whole numbers that are automatically generated.</udom></attrdomv></attr><attr><attrlabl Sync="TRUE">Shape</attrlabl><attalias Sync="TRUE">Shape</attalias><attrtype Sync="TRUE">Geometry</attrtype><attwidth Sync="TRUE">0</attwidth><atprecis Sync="TRUE">0</atprecis><attscale Sync="TRUE">0</attscale><attrdef Sync="TRUE">Feature geometry.</attrdef><attrdefs Sync="TRUE">ESRI</attrdefs><attrdomv><udom Sync="TRUE">Coordinates defining the features.</udom></attrdomv></attr><attr><attrlabl Sync="TRUE">CANCODIGO</attrlabl><attalias Sync="TRUE">CANCODIGO</attalias><attrtype Sync="TRUE">Integer</attrtype><attwidth Sync="TRUE">4</attwidth><atprecis Sync="TRUE">0</atprecis><attscale Sync="TRUE">0</attscale></attr><attr><attrlabl Sync="TRUE">CANNOMBRE</attrlabl><attalias Sync="TRUE">CANNOMBRE</attalias><attrtype Sync="TRUE">String</attrtype><attwidth Sync="TRUE">254</attwidth><atprecis Sync="TRUE">0</atprecis><attscale Sync="TRUE">0</attscale></attr><attr><attrlabl Sync="TRUE">CANESTADO</attrlabl><attalias Sync="TRUE">CANESTADO</attalias><attrtype Sync="TRUE">Integer</attrtype><attwidth Sync="TRUE">4</attwidth><atprecis Sync="TRUE">0</atprecis><attscale Sync="TRUE">0</attscale></attr><attr><attrlabl Sync="TRUE">CANCAUDAL</attrlabl><attalias Sync="TRUE">CANCAUDAL</attalias><attrtype Sync="TRUE">Double</attrtype><attwidth Sync="TRUE">8</attwidth><atprecis Sync="TRUE">0</atprecis><attscale Sync="TRUE">0</attscale></attr><attr><attrlabl Sync="TRUE">CANLONGITU</attrlabl><attalias Sync="TRUE">CANLONGITU</attalias><attrtype Sync="TRUE">Double</attrtype><attwidth Sync="TRUE">8</attwidth><atprecis Sync="TRUE">0</atprecis><attscale Sync="TRUE">0</attscale></attr><attr><attrlabl Sync="TRUE">CANRAPROBA</attrlabl><attalias Sync="TRUE">CANRAPROBA</attalias><attrtype Sync="TRUE">String</attrtype><attwidth Sync="TRUE">50</attwidth><atprecis Sync="TRUE">0</atprecis><attscale Sync="TRUE">0</attscale></attr><attr><attrlabl Sync="TRUE">SHAPE_Leng</attrlabl><attalias Sync="TRUE">SHAPE_Leng</attalias><attrtype Sync="TRUE">Double</attrtype><attwidth Sync="TRUE">8</attwidth><atprecis Sync="TRUE">0</atprecis><attscale Sync="TRUE">0</attscale></attr><attr><attrlabl Sync="TRUE">RIOCODIGO</attrlabl><attalias Sync="TRUE">RIOCODIGO</attalias><attrtype Sync="TRUE">Integer</attrtype><attwidth Sync="TRUE">4</attwidth><atprecis Sync="TRUE">0</atprecis><attscale Sync="TRUE">0</attscale></attr><attr><attrlabl Sync="TRUE">RIONOMBRE</attrlabl><attalias Sync="TRUE">RIONOMBRE</attalias><attrtype Sync="TRUE">String</attrtype><attwidth Sync="TRUE">254</attwidth><atprecis Sync="TRUE">0</atprecis><attscale Sync="TRUE">0</attscale></attr><attr><attrlabl Sync="TRUE">RIOCAUDAL</attrlabl><attalias Sync="TRUE">RIOCAUDAL</attalias><attrtype Sync="TRUE">Double</attrtype><attwidth Sync="TRUE">8</attwidth><atprecis Sync="TRUE">0</atprecis><attscale Sync="TRUE">0</attscale></attr><attr><attrlabl Sync="TRUE">RIOLONGITU</attrlabl><attalias Sync="TRUE">RIOLONGITU</attalias><attrtype Sync="TRUE">Double</attrtype><attwidth Sync="TRUE">8</attwidth><atprecis Sync="TRUE">0</atprecis><attscale Sync="TRUE">0</attscale></attr><attr><attrlabl Sync="TRUE">RIOOBSE</attrlabl><attalias Sync="TRUE">RIOOBSE</attalias><attrtype Sync="TRUE">String</attrtype><attwidth Sync="TRUE">254</attwidth><atprecis Sync="TRUE">0</atprecis><attscale Sync="TRUE">0</attscale></attr><attr><attrlabl Sync="TRUE">RIORAPROBA</attrlabl><attalias Sync="TRUE">RIORAPROBA</attalias><attrtype Sync="TRUE">String</attrtype><attwidth Sync="TRUE">50</attwidth><atprecis Sync="TRUE">0</atprecis><attscale Sync="TRUE">0</attscale></attr><attr><attrlabl Sync="TRUE">Shape_Length</attrlabl><attalias Sync="TRUE">Shape_Length</attalias><attrtype Sync="TRUE">Double</attrtype><attwidth Sync="TRUE">8</attwidth><atprecis Sync="TRUE">0</atprecis><attscale Sync="TRUE">0</attscale><attrdef Sync="TRUE">Length of feature in internal units.</attrdef><attrdefs Sync="TRUE">Esri</attrdefs><attrdomv><udom Sync="TRUE">Positive real numbers that are automatically generated.</udom></attrdomv></attr></detailed></eainfo><mdDateSt Sync="TRUE">20141010</mdDateSt></metadata>
